# Supplementary material for: A refined method for multivariate meta-analysis and meta-regression
Source: Stat Med. 2013 Aug 29;33(4):541–54. doi: 10.1002/sim.5957 (PMC4285306; doi:10.1002/sim.5957)
Supplement: Supplementary file 2 — Supporting info item [file sim0033-0541-sd1.txt]

Research Article
Statistics
in Medicine
Received XXXX
(www.interscience.wiley.com) DOI: 10.1002/sim.0000
Supplementary materials for \A re ned
method for multivariate meta-analysis and
meta-regression"
Dan Jackson and Richard D Rileyy
1. Simulation Study results for multivariate meta-analysis using the matrix based method
of moments
A matrix based multivariate method of moments has recently been proposed [1, 2]. Figures 1 and 2 below show the results, as
in ﬁgures 1 and 2 of the main paper, but using this alternative method. Comparing these two ﬁgures to ﬁgures 1 and 2 of the
main paper shows that very similar results are obtained.
∗MRC Biostatistics Unit, Cambridge, UK.
†University of Birmingham
∗Correspondence to: daniel.jackson@mrc-bsu.cam.ac.uk
Run
Co
ver
age probability
0.85
0.90
0.95
0 5 10 15 20 25
n=2
0 5 10 15 20 25
n=3
0 5 10 15 20 25
n=4
0 5 10 15 20 25
n=5
0 5 10 15 20 25
n=10
Run
Ratio of lengths of confidence inter
vals
1.0
1.1
1.2
1.3
1.4
1.5
0 5 10 15 20 25
n=2
0 5 10 15 20 25
n=3
0 5 10 15 20 25
n=4
0 5 10 15 20 25
n=5
0 5 10 15 20 25
n=10
Figure 1. Left panel: The coverage probabilities of the proposed reﬁned (solid points) and conventional (hollow points) methods for the ﬁrst outcome, where
the nominal coverage is 95% and where the between-study covariance matrix has been estimated using the matrix based method of moments. Right panel:
The ratio of the average lengths of nominal 95% conﬁdence intervals using the reﬁned and conventional procedures, where ratios greater than one indicate
that the reﬁned method provides greater average conﬁdence interval lengths. 100,000 simulations were used for each simulation run.
Statist. Med. 2009, 00 1–2 Copyright c⃝ 2009 John Wiley & Sons, Ltd.
Prepared using simauth.cls [Version: 2009/09/02 v2.00]Statistics
in Medicine Multivariate meta-analysis
Run
Co
ver
age probability
0.85
0.90
0.95
0 5 10 15 20 25
n=4 (first)
0 5 10 15 20 25
n=4 (second)
0 5 10 15 20 25
n=10 (first)
0 5 10 15 20 25
n=10 (second)
Run
Ratio of lengths of confidence inter
vals
1.0
1.1
1.2
1.3
0 5 10 15 20 25
n=4 (first)
0 5 10 15 20 25
n=4 (second)
0 5 10 15 20 25
n=10 (first)
0 5 10 15 20 25
n=10 (second)
Figure 2. Left panel: The coverage probabilities of the proposed reﬁned (solid points) and conventional (hollow points) methods for the ﬁrst and second
outcomes where half the ﬁrst outcome is missing completely at random, where the nominal coverage is 95% and where the between-study covariance matrix
has been estimated using the matrix based method of moments. Right panel: The ratio of the average lengths of nominal 95% conﬁdence intervals using
the reﬁned and conventional procedures, where ratios greater than one indicate that the reﬁned method provides greater average conﬁdence interval lengths.
100,000 simulations were used to estimate all coverage probabilities.
2. Simulation Study results for multivariate meta-regression
In order to investigate how the proposed method performs for multivariate meta-regression, a further simulation study was
performed. Meta-regressions require a reasonably large number of studies to estimate covariates eﬀects, so we used n = 10,
with complete data, where we continued to simulate bivariate data and use the 25 sets of parameter values in table 1 for the
between-study variation. We introduced a covariate where the 1st, 3rd, 5th, 7th and 9th studies provide a covariate of 0 and
the other studies provide a covariate of 1. This covariate structure was chosen in order to mimic a covariate describing the type
of study, where there are two equally likely study types. The true values of the regression parameters were taken to be one and
two for the ﬁrst and second outcomes respectively.
The results are shown for all three methods used in the main paper (the method of moments [3], the matrix based method of
moments [2], and REML) in ﬁgure 3, where we show the results for the coverage probabilities, and lengths, of the conﬁdence
intervals for the two covariate eﬀect regression parameters. In ﬁgure 3, ‘1st’ and ‘2nd’ indicate that the results correspond to
the covariate eﬀect for the ﬁrst and second outcomes respectively. Figure 3 shows that the proposed method helps to avoid
the largest deviations (in both directions) from the nominal 95% coverage probability and so appears preferable. The proposed
method generally provides longer conﬁdence intervals, which explains the better coverage probabilities and is appropriate because
the conventional approach does not take the uncertainty in the between-study variance structure into account.
References
1. Chen H, Manning AK, Dupuis, J. A method of moments estimator for random eﬀect multivariate meta-analysis. Biometrics 2012; 64:
1278–1284
2. Jackson D, White IR, Riley RD. A matrix based method of moments for ﬁtting the multivariate random eﬀects model for meta-analysis
and meta-regression. The Biometrical Journal 2013; 55: 231-245
3. Jackson D, White IR, Thompson, SG. Extending DerSimonian and Laird’s methodology to perform multivariate random eﬀects meta-
analyses. Statistics in Medicine 2010; 29: 1282–1297.
2 www.sim.org Copyright c⃝ 2009 John Wiley & Sons, Ltd. Statist. Med. 2009, 00 1–2
Prepared using simauth.clsMultivariate meta-analysis
Statistics
in Medicine
Run
Co
ver
age probability
0.85
0.90
0.95
0 5 10 15 20 25
1st (MM)
0 5 10 15 20 25
2nd (MM)
0 5 10 15 20 25
1st (Matrix)
0 5 10 15 20 25
2nd (Matrix)
0 5 10 15 20 25
1st (REML)
0 5 10 15 20 25
2nd (REML)
Run
Ratio of lengths of confidence inter
vals
1.00
1.05
0 5 10 15 20 25
1st (MM)
0 5 10 15 20 25
2nd (MM)
0 5 10 15 20 25
1st (Matrix)
0 5 10 15 20 25
2nd (Matrix)
0 5 10 15 20 25
1st (REML)
0 5 10 15 20 25
2nd (REML)
Figure 3. Left panel: The coverage probabilities of the proposed reﬁned (solid points) and conventional (hollow points) methods, where the nominal coverage
is 95% and meta-regression models are used to estimate the covariate eﬀect for both outcomes. Right panel: The ratio of the average lengths of nominal 95%
conﬁdence intervals using the reﬁned and conventional procedures, where ratios greater than one indicate that the reﬁned method provides greater average
conﬁdence interval lengths. 100,000 simulations were used for each simulation run when using the two method of moments and 10,000 simulations were used
for REML.
Statist. Med. 2009, 00 1–2 Copyright c⃝ 2009 John Wiley & Sons, Ltd. www.sim.org 3
Prepared using simauth.cls
